# Supplementary material for: Impact of Single-Nucleotide Polymorphisms of CTLA-4, CD80 and CD86 on the Effectiveness of Abatacept in Patients with Rheumatoid Arthritis
Source: J Pers Med. 2020 Nov 11;10(4):220. doi: 10.3390/jpm10040220 (PMC7711575; doi:10.3390/jpm10040220)
Supplement: Supplementary file 1 [file jpm-10-00220-s001.zip]

Archive with 36 entries (36 files):
- Table S1.docx
- __MACOSX/._Table S1.docx
- Table S2.docx
- __MACOSX/._Table S2.docx
- Table S3.docx
- __MACOSX/._Table S3.docx
- Table S4.docx
- __MACOSX/._Table S4.docx
- Table S5.docx
- __MACOSX/._Table S5.docx
- Table S6.docx
- __MACOSX/._Table S6.docx
- Table S7.docx
- __MACOSX/._Table S7.docx
- Table S8.docx
- __MACOSX/._Table S8.docx
- Table S9.docx
- __MACOSX/._Table S9.docx
- Table S10.docx
- __MACOSX/._Table S10.docx
- Table S11.docx
- __MACOSX/._Table S11.docx
- Table S12.docx
- __MACOSX/._Table S12.docx
- Table S13.docx
- __MACOSX/._Table S13.docx
- Table S14.docx
- __MACOSX/._Table S14.docx
- Table S15.docx
- __MACOSX/._Table S15.docx
- Table S16.docx
- __MACOSX/._Table S16.docx
- Table S17.docx
- __MACOSX/._Table S17.docx
- Table S18.docx
- __MACOSX/._Table S18.docx
